# Supplementary material for: Identification of a TPP1 Q278X Mutation in an Iranian Patient with Neuronal Ceroid Lipofuscinosis 2: Literature Review and Mutations Update
Source: J Clin Med. 2022 Oct 29;11(21):6415. doi: 10.3390/jcm11216415 (PMC9653935; doi:10.3390/jcm11216415)
Supplement: Supplementary file 1 [file jcm-11-06415-s001.zip]

Archive with 1 entries (1 files):
- jcm-1964336-supplementary.pdf
